# Supplementary material for: A central nervous system metastasis of melanoma with stroke‐like onset of left‐lower quadrantanopsia
Source: J Gen Fam Med. 2020 Feb 11;21(3):77–9. doi: 10.1002/jgf2.301 (PMC7260162; doi:10.1002/jgf2.301)
Supplement: Supplementary file 1 [file JGF2-21-77-s001.xlsx]

## Sheet: Sup. table1
	Presenting symptom	Initial diagnosis
		Stroke	Tumor
	seizure	3	57
	long tract symptoms	3	24
	headache	2	40
	vision change	2	7
	aphasia	1	5
	abnormal mental state	0	21
	ataxia	0	9
	others	0	43
	Total	11	206
