# Supplementary material for: A central nervous system metastasis of melanoma with stroke‐like onset of left‐lower quadrantanopsia
Source: J Gen Fam Med. 2020 Feb 11;21(3):77–9. doi: 10.1002/jgf2.301 (PMC7260162; doi:10.1002/jgf2.301)
Supplement: Supplementary file 2 [file JGF2-21-77-s002.xlsx]

## Sheet: sup.table2
	Antiepileptic drug/study	The percentage of patients achieving seizure free period (%)	Follow up period (months)	Number of patients
	Levetiracetam
	Lim et al. 2009	87	6	15
	Rosati et al. 2010	91	13	82
	B¨ahr et al. 2012	76	1	25
	Topiramate
	Maschio et al. 2008	66.7	16.5	33
	Oxcarbamazepine
	Maschio et al. 2009	62.9	16.1	35
	Maschio et al. 2012	40	7.1	25
	Valproic acid
	You et al. 2012	30.4	32.9	431
	Kerkhof et al. 2013	77.8	9	36
